# Supplementary material for: Rumen Microbiota Predicts Feed Efficiency of Primiparous Nordic Red Dairy Cows
Source: Microorganisms. 2023 Apr 25;11(5):1116. doi: 10.3390/microorganisms11051116 (PMC10222030; doi:10.3390/microorganisms11051116)
Supplement: Supplementary file 1 [file microorganisms-11-01116-s001.zip]

Archive with 1 entries (1 files):
- microorganisms-2334079-supplementary.pdf
